# Supplementary material for: Ship noise extends to frequencies used for echolocation by endangered killer whales
Source: PeerJ. 2016 Feb 2;4:e1657. doi: 10.7717/peerj.1657 (PMC4800784; doi:10.7717/peerj.1657)
Supplement: Supplemental Information 1 — These related files should allow readers to re-create our plots and/or access the processed data underlying our plots. [file peerj-04-1657-s001.zip]

Archive with 19 entries (18 files):
- data_1_3_BB_100.Rdata
- __MACOSX/
- __MACOSX/._data_1_3_BB_100.Rdata
- data_1_3_BB_noNA.Rdata
- __MACOSX/._data_1_3_BB_noNA.Rdata
- db_quant_1_12.Rdata
- __MACOSX/._db_quant_1_12.Rdata
- db_quant_1_3.Rdata
- __MACOSX/._db_quant_1_3.Rdata
- db_quant_linear.Rdata
- __MACOSX/._db_quant_linear.Rdata
- dBback_quant_linear_All.Rdata
- __MACOSX/._dBback_quant_linear_All.Rdata
- dBrl_quant_linear_All.Rdata
- __MACOSX/._dBrl_quant_linear_All.Rdata
- df_ALL_quant_linear_SL.Rdata
- __MACOSX/._df_ALL_quant_linear_SL.Rdata
- PeerJ_Submittal.r
- __MACOSX/._PeerJ_Submittal.r
